# Supplementary material for: Qualitative and Quantitative Evaluation of Rosavin, Salidroside, and p-Tyrosol in Artic Root Products via TLC-Screening, HPLC-DAD, and NMR Spectroscopy
Source: Molecules. 2022 Nov 28;27(23):8299. doi: 10.3390/molecules27238299 (PMC9739797; doi:10.3390/molecules27238299)
Supplement: Supplementary file 1 [file molecules-27-08299-s001.zip]

Archive with 1 entries (1 files):
- molecules-2030972-supplementary.pdf
